# Supplementary material for: Analysis of Codon Usage Bias in Chloroplast Genomes of Dryas octopetala var. asiatica (Rosaceae)
Source: Genes (Basel). 2024 Jul 9;15(7):899. doi: 10.3390/genes15070899 (PMC11275609; doi:10.3390/genes15070899)
Supplement: Supplementary file 1 [file genes-15-00899-s001.zip]

Archive with 1 entries (1 files):
- genes-3094757-supplementary.xlsx
