# Supplementary material for: Analysis of Codon Usage Bias in Chloroplast Genomes of Dryas octopetala var. asiatica (Rosaceae)
Source: Genes (Basel). 2024 Jul 9;15(7):899. doi: 10.3390/genes15070899 (PMC11275609; doi:10.3390/genes15070899)
Supplement: Supplementary file 1 [file genes-15-00899-s001.zip › genes-3094757-supplementary.xlsx]

## Sheet: Sheet1
Table S1 GC contents of four nucleotides on the third position of codons in each gene
Gene	GC content
	T3s	C3s	A3s	G3s
psbA	53.62	25	29.76	7.66
matK	50.97	14.73	44.35	20.07
atpA	48.87	14.04	41.86	16.84
atpF	40.85	16.2	45.07	26.15
atpI	48.1	19.05	42.19	9.58
rps2	49.23	10.26	43.1	22.88
rpoC2	44.29	16.04	46.84	19.34
rpoC1	48.64	15.01	43.88	19.12
rpoB	45.76	12.71	45.8	21.62
psbD	49	22.33	35.66	13.04
psbC	47.16	19.26	36.72	14.8
rps14	35.53	14.47	47.56	24.68
psaB	50.96	15.5	36.86	18.18
psaA	46.5	18.51	38.7	16.49
ycf3	47.73	16.67	45.76	21.36
rps4	46.2	18.35	43.29	16
ndhJ	52.76	11.81	42.73	20.62
ndhK	48.42	14.21	45.35	13.46
ndhC	50	9	47.13	14.67
atpE	43.93	15.89	39.25	22.58
atpB	45.34	16.18	44.78	12.7
rbcL	51.29	18.04	38.48	15.57
accD	59.49	15.38	37.3	16.55
ycf4	49.33	16.67	36.5	21.74
cemA	53.33	19.44	42.5	13.08
petA	48.44	18.75	35.77	22.27
rps18	46.91	13.58	45.45	15.58
rpl20	48.96	10.42	43.62	20.25
rps12	39.81	20.39	44.76	13.4
clpP	42.68	16.56	45.7	17.04
psbB	49.43	16.09	37.53	16.18
petB	47.78	16.67	38.51	14.38
petD	43.48	12.32	45.97	16.52
rpoA	47.1	15.06	49.39	16.43
rps11	42.5	12.5	46.96	12.75
rps8	45.54	13.39	50.48	11.76
rpl14	40.78	19.42	51.04	10
rpl16	35.19	15.74	56.25	8
rps3	43.75	18.12	55.81	10.56
rpl22	44.25	15.93	51.28	17.65
rpl2	40.95	18.53	43.38	17.77
ycf2	44.13	21.11	40.51	26.02
ndhB	43.31	20.63	42.55	13.52
rps7	42.15	14.05	53.49	10.17
ndhF	55.28	10.26	42.83	13.65
ccsA	48	12.36	46.05	16.4
ndhD	44.5	14.91	45.68	14.15
ndhE	50.56	17.98	35.14	16.39
ndhG	48.43	11.95	40.46	18.87
ndhI	57.97	12.32	44.35	13.27
ndhA	43.81	14.92	46.02	13.77
ndhH	47.06	13.4	47.2	19.34
ycf1	50	15.67	54.48	15.16
